# Supplementary material for: Sardine Inclusion in a Food Waste-Based Substrate for Rearing Black Soldier Fly (Hermetia illucens) Larvae: Effects on Growth Performance, Body Composition, and Gut Microbiome
Source: Insects. 2025 Sep 19;16(9):977. doi: 10.3390/insects16090977 (PMC12470433; doi:10.3390/insects16090977)
Supplement: Supplementary file 1 [file insects-16-00977-s001.zip]

Archive with 1 entries (1 files):
- insects-3810329-supplementary.pdf
